# Supplementary material for: Association of Dietary Retinol Intake and Serum Neurofilament Light Chain Levels: Results from NHANES 2013–2014
Source: Nutrients. 2024 Jun 4;16(11):1763. doi: 10.3390/nu16111763 (PMC11175068; doi:10.3390/nu16111763)
Supplement: Supplementary file 1 [file nutrients-16-01763-s001.zip]

Archive with 1 entries (1 files):
- nutrients-3003918-supplementary.pdf
